# Supplementary material for: Droplets Patterning of Structurally Integrated 3D Conductive Networks-Based Flexible Strain Sensors for Healthcare Monitoring
Source: Nanomaterials (Basel). 2022 Dec 30;13(1):181. doi: 10.3390/nano13010181 (PMC9824308; doi:10.3390/nano13010181)
Supplement: Supplementary file 1 [file nanomaterials-13-00181-s001.zip]

Archive with 2 entries (2 files):
- Movie S1.mp4
- Supporting Information.pdf
